# Supplementary material for: Sex and Age Differences in Habitat Selection of the Mountain Dragon Lizard (Diploderma splendidum) From Western China
Source: Ecol Evol. 2024 Dec 23;14(12):e70724. doi: 10.1002/ece3.70724 (PMC11664211; doi:10.1002/ece3.70724)
Supplement: Supplementary file 5 — Appendix S1. [file ECE3-14-e70724-s003.xlsx]

## Sheet: Sheet2
ID	Individual number	sex	age	plot	Tree height (cm)	Perch height (cm)	Distance from nearest water (m)	Distance from nearest road (m)	Light intensity (Lux)	Rock height (cm)	Rock size (cm)	Vegetation type	Vegetation coverage	Vegetation density	Substrate status
1	LB269	female	juvenile	experimental plot	30	30	279	0	NA	NA	NA	Shrub and herb	20%—60%	>8	soil-macadam mix
2	LB270	female	adult	experimental plot	30	60	227	0	NA	NA	NA	Shrub and herb	>60%	>8	soil
3	LB271	female	juvenile	experimental plot	60	40.5	NA	0	NA	NA	NA	Shrub and herb	>60%	<1	soil
4	LB272	female	juvenile	experimental plot	55	41	NA	0	NA	NA	NA	Shrub and herb	>60%	<1	soil-macadam mix
5	LB280	male	adult	experimental plot	203	60	NA	0	NA	NA	NA	Shrub and herb	20%—60%	2—7	soil-macadam mix
6	LB281	female	adult	experimental plot	40	69	NA	0	NA	NA	NA	Shrub and herb	20%—60%	<1	soil-macadam mix
7	LB282	female	adult	experimental plot	82	20	NA	0	NA	NA	NA	Herb	20%—60%	<1	soil-macadam mix
8	LB283	female	juvenile	experimental plot	70	41	NA	0	NA	NA	NA	Herb	20%—60%	<1	soil-macadam mix
9	LB284	male	adult	experimental plot	153.333	193	NA	0	NA	NA	NA	Forest and herb	20%—60%	2—7	soil
10	LB287	male	adult	experimental plot	720	220	363	0	2540	NA	NA	Forest shrub and herb	>60%	2—7	soil-macadam mix
11	LB287	male	adult	random plot	66.6667	41	367	0	2860	7	6	Forest shrub and herb	20%—60%	<1	soil-macadam mix
12	LB288	male	adult	experimental plot	350	210	497	0	10420	10.5	7	Forest and herb	20%—60%	2—7	soil-macadam mix
13	LB288	male	adult	random plot	20	29	497	0	6340	NA	NA	Forest and herb	20%—60%	<1	soil
14	LB289	female	adult	experimental plot	41	87	568	7	14220	17	12	Herb	>60%	2—7	soil-macadam mix
15	LB289	female	adult	random plot	9.5	1054.5	568	7	13540	9.5	6	Herb	20%—60%	>8	soil-macadam mix
16	LB290	male	adult	experimental plot	440	21	552	5	12100	17	13	Herb	20%—60%	2—7	soil
17	LB298	male	adult	experimental plot	440	155	235	0	NA	NA	NA	Shrub and herb	>60%	<1	soil-macadam mix
18	LB299	male	juvenile	experimental plot	30	36	235	0	NA	NA	NA	Shrub and herb	20%—60%	>8	soil-macadam mix
19	LB300	female	adult	experimental plot	200	120	236	0	NA	NA	NA	Shrub and herb	>60%	>8	soil-macadam mix
20	LB300	female	adult	random plot	250	30.5	235	0	NA	5	3.5	Shrub and herb	20%—60%	2—7	soil-macadam mix
21	LB301	female	juvenile	experimental plot	110	20	230	0	NA	7	3.5	Shrub and herb	20%—60%	>8	soil-macadam mix
22	LB302	male	adult	experimental plot	180	25	241	0	NA	5	3	Shrub and herb	>60%	2—7	soil-macadam mix
23	LB303	female	juvenile	experimental plot	97.75	30	225	0	NA	20	7	Herb	20%—60%	<1	soil-macadam mix
24	LB303	female	juvenile	random plot	60.3333	5	225	0	NA	4	2.5	Forest and herb	20%—60%	<1	soil-macadam mix
25	LB304	female	adult	experimental plot	270.333	114	226	0	NA	3.5	4.5	Forest and herb	>60%	<1	soil-macadam mix
26	LB305	male	adult	experimental plot	109.667	200	315	4	NA	5	7	Forest shrub and herb	>60%	>8	soil-macadam mix
27	LB305	male	adult	random plot	76.5	45	316	0	NA	NA	NA	Forest shrub and herb	>60%	2—7	soil-macadam mix
28	LB306	male	juvenile	experimental plot	7.5	61	227	0	NA	7.5	17.5	Forest and herb	20%—60%	2—7	soil-macadam mix
29	LB306	male	juvenile	random plot	73.6667	30	228	0	NA	7.5	17.5	Forest and herb	20%—60%	<1	soil-macadam mix
30	LB307	male	juvenile	experimental plot	48	70	225	0	NA	7.5	17.5	Forest and herb	<20%	2—7	soil-macadam mix
31	LB308	female	adult	experimental plot	70	57	167	0	NA	3	4	Shrub and herb	20%—60%	2—7	soil-macadam mix
32	LB308	female	adult	random plot	77	60	331	0	NA	9	3	Shrub and herb	20%—60%	>8	soil-macadam mix
33	LB309	female	adult	experimental plot	90	74	332	0	NA	9	7	Forest shrub and herb	20%—60%	>8	soil-macadam mix
34	LB310	female	adult	experimental plot	35	61	547	0	NA	8	2	Shrub and herb	20%—60%	2—7	soil-macadam mix
35	LB310	female	adult	random plot	16.6667	27.5	324	0	NA	1	4.5	Shrub and herb	20%—60%	<1	soil-macadam mix
36	LB311	male	adult	experimental plot	217	120	240	0	NA	NA	NA	Forest and herb	>60%	2—7	soil-macadam mix
37	LB311	male	adult	random plot	5	51.5	241	0	NA	NA	NA	Forest and herb	>60%	<1	soil-macadam mix
38	LB312	female	juvenile	experimental plot	110.5	94	204	0	NA	NA	NA	Shrub and herb	20%—60%	2—7	macadam
39	LB312	female	juvenile	random plot	74.3333	42	201	0	NA	6	17	Forest and herb	>60%	>8	macadam
40	LB328	male	juvenile	random plot	102.5	56.5	101	0	54300	6	4	Herb	20%—60%	2—7	soil-macadam mix
41	LB329	male	adult	random plot	30	37	192	78	100400	NA	NA	Shrub and herb	20%—60%	<1	soil-macadam mix
42	LB330	female	juvenile	experimental plot	60	63.5	199	87	71400	29	25	Herb	20%—60%	2—7	macadam
43	LB330	female	juvenile	random plot	61	29	196	84	60900	NA	NA	Herb	20%—60%	<1	soil-macadam mix
44	LB331	female	adult	experimental plot	57	29	197	84	60900	NA	NA	Herb	20%—60%	<1	soil-macadam mix
45	LB332	male	juvenile	experimental plot	60	57	221	110	51200	NA	NA	Shrub and herb	20%—60%	2—7	macadam
46	LB333	female	juvenile	experimental plot	74	24	225	113	51200	NA	NA	Herb	20%—60%	<1	soil-macadam mix
47	LB333	female	juvenile	random plot	48	24	224	113	113300	6	4	Herb	20%—60%	<1	soil-macadam mix
48	LB334	female	juvenile	experimental plot	58.3333	16	267	0	9260	11	3.5	Shrub and herb	>60%	2—7	soil-macadam mix
49	LB334	female	juvenile	random plot	69	48	277	0	1900	6.5	4.5	Forest and herb	>60%	2—7	soil-macadam mix
50	LB335	male	adult	experimental plot	170	42	NA	0	112200	15.5	10	Herb	20%—60%	2—7	soil-macadam mix
51	LB335	male	adult	random plot	4	31	NA	0	112200	4	2.5	Herb	<20%	<1	soil-macadam mix
52	LB336	female	adult	experimental plot	46	40.5	545	135	88300	6	13	Shrub and herb	<20%	2—7	soil-macadam mix
53	LB336	female	adult	random plot	42	20	544	133	88300	5	7	Shrub and herb	>60%	2—7	macadam
54	LB339	female	juvenile	experimental plot	56.5	71	403	4	53800	9	6	Herb	20%—60%	<1	soil-macadam mix
55	LB339	female	juvenile	random plot	151	24	406	7	10530	5.5	4	Herb	20%—60%	<1	soil-macadam mix
56	LB340	female	adult	experimental plot	45	126	425	29	20900	240	53	Herb	>60%	<1	soil-macadam mix
57	LB340	female	adult	random plot	3	15	425	29	95000	3	2	Herb	>60%	<1	soil
58	LB341	female	adult	experimental plot	63.5	86	435	5	109500	150	33	Herb	20%—60%	<1	soil-macadam mix
59	LB341	female	adult	random plot	174.5	25	436	5	102600	8	6.4	Herb	20%—60%	<1	soil-macadam mix
60	LB342	male	adult	experimental plot	208.5	77	398	10	3330	9	5.5	Forest and herb	20%—60%	2—7	soil-macadam mix
61	LB342	male	adult	random plot	267	14	400	13	2960	10	3.5	Forest and herb	20%—60%	2—7	soil-macadam mix
62	LB343	male	adult	experimental plot	212	240	453	49	19660	9.5	7	Forest and herb	20%—60%	2—7	soil-macadam mix
63	LB343	male	adult	random plot	16	41.5	452	41	102000	18.5	12	Forest and herb	>60%	<1	soil-macadam mix
64	LB344	female	juvenile	experimental plot	74	33	435	3	54200	12	7.5	Forest and herb	20%—60%	<1	soil-macadam mix
65	LB344	female	juvenile	random plot	42	11	436	3	8450	7	6	Forest and herb	20%—60%	<1	soil-macadam mix
66	LB345	male	adult	experimental plot	173.333	226	450	26	55400	10	5.5	Herb	20%—60%	>8	soil-macadam mix
67	LB345	male	adult	random plot	31	15	451	26	95000	3	2	Herb	>60%	<1	soil
68	LB346	male	adult	experimental plot	247	190	436	3	6830	13	10	Forest and herb	20%—60%	2—7	soil
69	LB346	male	adult	random plot	395.5	15	437	3	9110	18.4	8.5	Forest and herb	20%—60%	<1	soil
70	LB347	female	adult	experimental plot	294	50.5	410	13	137700	12	8	Forest shrub and herb	20%—60%	2—7	soil-macadam mix
71	LB347	female	adult	random plot	15	77	411	13	105500	15	6.6	Forest shrub and herb	>60%	<1	soil-macadam mix
72	LB348	male	adult	experimental plot	100	77	435	5	6250	15	6.6	Shrub and herb	>60%	<1	soil-macadam mix
73	LB348	male	adult	random plot	54	15	436	5	95000	3	2	Shrub and herb	>60%	<1	soil
74	LB349	male	adult	experimental plot	352.5	73	410	4	110900	12.5	7	Forest and herb	20%—60%	2—7	soil-macadam mix
75	LB349	male	adult	random plot	385	15	410	4	9110	18.4	8.5	Forest and herb	20%—60%	>8	soil-macadam mix
76	LB350	male	adult	experimental plot	137	198	450	39	8190	19	12	Forest and herb	20%—60%	2—7	soil-macadam mix
77	LB350	male	adult	random plot	5	41.5	452	41	102000	18.5	12	Forest and herb	>60%	<1	soil-macadam mix
78	LB351	female	juvenile	experimental plot	114.333	30	450	39	8190	18.5	12	Shrub and herb	20%—60%	2—7	soil-macadam mix
79	LB351	female	juvenile	random plot	22	41.5	452	41	102000	14	12	Shrub and herb	>60%	<1	soil-macadam mix
80	LB352	female	adult	experimental plot	230.5	102	365	10	91400	NA	NA	Forest and herb	>60%	<1	soil-macadam mix
81	LB352	female	adult	random plot	15	47.5	366	10	91400	9	12	Forest and herb	20%—60%	<1	soil-macadam mix
82	LB359	male	adult	experimental plot	27.5	77	413	14	15440	160	60	Shrub and herb	20%—60%	2—7	soil-macadam mix
83	LB359	male	adult	random plot	55	68.5	410	11	9500	28	17	Shrub and herb	20%—60%	2—7	soil-macadam mix
84	LB360	male	adult	experimental plot	49	21.5	432	17	13090	11	5	Herb	20%—60%	<1	soil-macadam mix
85	LB361	male	adult	experimental plot	50.5	57	446	24	12980	24	14	Shrub and herb	>60%	2—7	soil-macadam mix
86	LB361	male	adult	random plot	77	29.5	432	17	13090	4	2.5	Shrub and herb	>60%	2—7	soil-macadam mix
87	LB362	male	adult	experimental plot	77	48.5	455	29	13310	6.5	4	Shrub and herb	20%—60%	2—7	soil-macadam mix
88	LB362	male	adult	random plot	15	9	418	21	14760	12	5.5	Shrub and herb	<20%	<1	soil-macadam mix
89	LB363	male	adult	experimental plot	37	66	540	121	6260	3	2	Shrub and herb	20%—60%	2—7	soil-macadam mix
90	LB363	male	adult	random plot	15	46	540	103	7870	7	4.5	Shrub and herb	20%—60%	>8	soil-macadam mix
91	LB364	male	adult	experimental plot	161	114	438	43	4560	8	2.5	Herb	20%—60%	2—7	soil-macadam mix
92	LB364	male	adult	random plot	30	11	436	3	8450	15	6	Herb	20%—60%	<1	soil-macadam mix
93	LB365	male	adult	experimental plot	41.5	70	419	10	6090	20	4.5	Herb	20%—60%	<1	soil-macadam mix
94	LB365	male	adult	random plot	214.333	35	420	10	6090	13	11	Herb	20%—60%	2—7	soil-macadam mix
95	LB366	female	juvenile	experimental plot	54.5	12	387	9	32160	15	5	Forest and herb	20%—60%	<1	soil-macadam mix
96	LB367	male	adult	random plot	65	23	304	2	19500	8	4.5	Forest and herb	20%—60%	<1	soil-macadam mix
97	LB368	male	adult	experimental plot	68.5	70	293	5	13810	22	12	Herb	<20%	2—7	soil-macadam mix
98	LB368	male	adult	random plot	55.5	22	298	4	20100	14	6	Herb	20%—60%	2—7	soil-macadam mix
99	LB369	female	adult	experimental plot	33	35	309	3	19250	60	30	Forest and herb	<20%	2—7	soil-macadam mix
100	LB376	male	adult	experimental plot	57	38	353	3	13140	7	4	Herb	20%—60%	<1	soil-macadam mix
101	LB376	male	adult	random plot	29.5	50	350	0.5	13140	4	3	Herb	20%—60%	>8	soil-macadam mix
102	LB377	male	juvenile	experimental plot	48.5	100	36	NA	4730	3.5	2	Shrub and herb	20%—60%	2—7	soil-macadam mix
103	LB377	male	juvenile	random plot	9	60	36	NA	4730	NA	NA	Shrub and herb	20%—60%	2—7	soil-macadam mix
104	LB378	female	adult	experimental plot	88	46	561	65	12470	34	21	Herb	<20%	<1	soil-macadam mix
105	LB378	female	adult	random plot	92.3333	26	563	67	12470	7.5	3	Herb	20%—60%	2—7	soil-macadam mix
106	LB379	male	juvenile	experimental plot	11	101.5	497	31	27100	33	25	Shrub and herb	20%—60%	2—7	soil-macadam mix
107	LB379	male	juvenile	random plot	8	60	36	NA	4730	NA	NA	Shrub and herb	20%—60%	2—7	soil-macadam mix
108	LB380	female	juvenile	experimental plot	10	101	462	37	18090	13	5	Shrub and herb	>60%	>8	soil-macadam mix
109	LB380	female	juvenile	random plot	35	34	462	43	31800	12	8	Shrub and herb	>60%	>8	soil-macadam mix
110	LB381	male	adult	random plot	12	79	328	95	16850	22	16	Shrub and herb	20%—60%	>8	soil-macadam mix
111	LB382	female	adult	experimental plot	44.5	53.5	319	97	54300	4.5	3	Shrub and herb	20%—60%	>8	soil-macadam mix
112	LB382	female	adult	random plot	23	57.5	328	95	16850	4.5	3	Shrub and herb	20%—60%	>8	soil-macadam mix
113	LB383	male	adult	experimental plot	91	49	307	94	24600	6	4	Forest and herb	20%—60%	<1	soil-macadam mix
114	LB383	male	adult	random plot	10	49	305	90	114700	4	3	Forest and herb	20%—60%	<1	soil-macadam mix
115	LB384	female	juvenile	experimental plot	35	75	319	118	134400	6.5	3	Shrub and herb	20%—60%	2—7	soil-macadam mix
116	LB384	female	juvenile	random plot	38	48.5	325	107	49000	11	11	Shrub and herb	20%—60%	2—7	soil-macadam mix
117	LB385	female	adult	experimental plot	84	50	331	118	42300	19	14	Forest shrub and herb	20%—60%	>8	soil-macadam mix
118	LB385	female	adult	random plot	100	57.5	342	121	99000	8	6	Forest shrub and herb	20%—60%	<1	soil-macadam mix
119	LB386	male	adult	experimental plot	60	56.5	372	163	86800	7	5	Shrub and herb	>60%	<1	soil-macadam mix
120	LB386	male	adult	random plot	20	58	382	101	48600	12	6	Shrub and herb	20%—60%	<1	soil-macadam mix
121	LB387	male	adult	experimental plot	70	48.5	344	143	47900	30	12	Shrub and herb	>60%	<1	soil-macadam mix
122	LB388	male	adult	experimental plot	101.5	90	462	102	46000	4.5	3	Shrub and herb	20%—60%	>8	soil-macadam mix
123	LB388	male	adult	random plot	60	60	457	94	34900	8	6	Shrub and herb	20%—60%	<1	soil-macadam mix
124	LB389	male	adult	experimental plot	101	65	432	89	25200	31	10	Shrub and herb	20%—60%	>8	soil-macadam mix
125	LB389	male	adult	random plot	34	89.5	540	109	30300	7	1.5	Shrub and herb	>60%	2—7	soil-macadam mix
126	LB390	male	adult	experimental plot	79	92	584	125	24100	6.5	5.5	Shrub and herb	20%—60%	2—7	soil-macadam mix
127	LB390	male	adult	random plot	53.5	81	577	116	31400	17	10	Shrub and herb	>60%	2—7	soil-macadam mix
128	LB391	female	adult	experimental plot	57.5	105	730	150	17240	8.5	4.5	Shrub and herb	>60%	>8	soil-macadam mix
129	LB391	female	adult	random plot	34	55	722	126	11620	34	13	Shrub and herb	>60%	>8	soil-macadam mix
130	LB396	female	adult	experimental plot	49	68	343	7	97400	60	30	Shrub and herb	20%—60%	<1	soil-macadam mix
131	LB396	female	adult	random plot	75	48	368	17	114700	7	5	Shrub and herb	>60%	>8	soil-macadam mix
132	LB397	female	juvenile	experimental plot	199	30.5	400	16	6630	26	21	Forest and herb	20%—60%	<1	soil-macadam mix
133	LB397	female	juvenile	random plot	67.5	65	391	20	135300	NA	NA	Forest and herb	20%—60%	<1	soil-macadam mix
134	LB398	male	adult	experimental plot	238.333	176	385	26	4320	24	14	Forest shrub and herb	20%—60%	>8	soil-macadam mix
135	LB398	male	adult	random plot	147.667	52	394	30	13400	19	9	Forest shrub and herb	20%—60%	<1	soil-macadam mix
136	LB399	male	juvenile	experimental plot	194	164	392	34	11590	6	3.5	Forest and herb	20%—60%	<1	soil-macadam mix
137	LB400	male	adult	experimental plot	55	23	350	13	109700	55	30	Forest shrub and herb	<20%	2—7	macadam
138	LB400	male	adult	random plot	199	64	370	8	8260	23	13	Forest shrub and herb	>60%	2—7	soil-macadam mix
139	LB401	male	juvenile	experimental plot	193.333	194	366	2	12560	6	3	Forest and herb	20%—60%	<1	soil-macadam mix
140	LB401	male	juvenile	random plot	60	30.5	366	2	NA	6	2.5	Forest and herb	20%—60%	>8	soil-macadam mix
141	LB402	female	adult	experimental plot	65	65	508	141	6210	5.5	3	Shrub and herb	>60%	>8	soil-macadam mix
142	LB402	female	adult	random plot	89.5	87	495	138	6550	30	7	Shrub and herb	20%—60%	<1	soil-macadam mix
143	LB403	male	adult	experimental plot	178	76	391	10	1610	10	6	Forest and herb	20%—60%	<1	soil-macadam mix
144	LB403	male	adult	random plot	187.333	45	422	21	1551	14	6	Forest and herb	20%—60%	<1	soil-macadam mix
145	LB404	male	juvenile	experimental plot	123	70	422	21	894	11	6	Forest and herb	20%—60%	<1	soil-macadam mix
146	LB410	male	juvenile	experimental plot	77	40	454	20	19140	NA	NA	Forest and herb	20%—60%	<1	soil-macadam mix
147	LB410	male	juvenile	random plot	308.333	26	418	21	66000	18	9	Forest and herb	20%—60%	2—7	soil-macadam mix
148	LB411	male	adult	experimental plot	198.667	130	447	23	6540	10.5	5.5	Forest and herb	20%—60%	2—7	soil-macadam mix
149	LB412	female	adult	experimental plot	321	50	450	27	6820	22	8	Forest and herb	>60%	<1	soil-macadam mix
150	LB412	female	adult	random plot	243.333	50	438	33	100400	18.5	8	Forest and herb	20%—60%	<1	soil-macadam mix
151	LB413	female	adult	experimental plot	95	69	444	23	14510	18	13	Forest and herb	20%—60%	<1	soil-macadam mix
152	LB414	female	adult	experimental plot	376	16	455	21	19140	NA	NA	Forest and herb	20%—60%	<1	soil-macadam mix
153	LB414	female	adult	random plot	262.667	26	418	21	66000	18	9	Forest and herb	20%—60%	2—7	soil-macadam mix
154	LB415	male	juvenile	experimental plot	156	148	434	3	18840	3	2.5	Forest shrub and herb	>60%	>8	soil-macadam mix
155	LB415	male	juvenile	random plot	28	28	450	4	129100	9	4	Forest shrub and herb	20%—60%	>8	soil-macadam mix
156	LB416	female	juvenile	experimental plot	148	160	427	3	28300	9	3	Shrub and herb	20%—60%	>8	soil-macadam mix
157	LB417	male	adult	experimental plot	103.667	51	427	3	39700	4.5	3	Forest shrub and herb	20%—60%	>8	soil-macadam mix
158	LB418	male	juvenile	experimental plot	156.667	206	434	3	18810	3	2.5	Forest shrub and herb	>60%	>8	soil-macadam mix
159	LB419	male	adult	experimental plot	224.667	63.5	444	5	19660	25	10	Forest shrub and herb	>60%	>8	soil-macadam mix
160	LB419	male	adult	random plot	52	61.5	450	5	138800	11	6	Forest shrub and herb	>60%	>8	soil-macadam mix
161	LB420	male	juvenile	experimental plot	45	19	441	6	19210	10	4	Shrub and herb	>60%	>8	soil-macadam mix
162	LB420	male	juvenile	random plot	36	73	460	14	NA	9	4	Shrub and herb	20%—60%	<1	soil-macadam mix
163	LB426	female	juvenile	experimental plot	248	170	412	31	32400	NA	NA	Forest and herb	>60%	2—7	soil-macadam mix
164	LB426	female	juvenile	random plot	26	36	413	28	139700	9	4.5	Forest and herb	20%—60%	<1	soil-macadam mix
165	LB427	male	juvenile	experimental plot	280	150	654	10	48800	14	13	Forest and herb	>60%	<1	soil-macadam mix
166	LB427	male	juvenile	random plot	16	38	622	2	116100	10	7	Forest and herb	>60%	<1	soil-macadam mix
167	LB428	male	adult	experimental plot	370	185	636	8	9700	5	4	Forest and herb	>60%	<1	soil-macadam mix
168	LB428	male	adult	random plot	127	32	640	5	103200	15	10	Forest and herb	20%—60%	<1	soil-macadam mix
169	LB429	male	adult	experimental plot	108	120	425	4	46300	13	9	Forest and herb	>60%	2—7	soil-macadam mix
170	LB430	male	juvenile	experimental plot	173	160	453	25	13770	37	19	Forest and herb	>60%	2—7	soil-macadam mix
171	LB430	male	juvenile	random plot	261.667	20	455	28	7760	33	12.5	Forest and herb	>60%	<1	soil-macadam mix
172	LB431	female	adult	experimental plot	78.6667	34	425	4	43800	16	9	Forest and herb	>60%	<1	soil-macadam mix
173	LB431	female	adult	random plot	107.333	25	424	12	43900	18	10	Forest and herb	20%—60%	<1	soil-macadam mix
174	LB432	female	adult	experimental plot	334	60	448	15	9890	NA	NA	Forest and herb	>60%	<1	soil-macadam mix
175	LB432	female	adult	random plot	91.6667	35	451	26	103500	NA	5	Forest and herb	20%—60%	2—7	soil-macadam mix
176	LB433	male	adult	experimental plot	149	60	453	23	5920	24	16	Forest and herb	>60%	2—7	soil-macadam mix
177	LB434	male	adult	experimental plot	312.667	190	454	10	8360	16	14	Forest and herb	>60%	>8	soil-macadam mix
178	LB434	male	adult	random plot	75	25	462	15	2600	6.5	4.5	Forest and herb	20%—60%	<1	soil-macadam mix
179	LB453	male	juvenile	experimental plot	73	77	426	4	12410	8	17	Shrub and herb	20%—60%	<1	macadam
180	LB453	male	juvenile	random plot	40	27	421	15	12980	17	6	Shrub and herb	20%—60%	<1	soil-macadam mix
181	LB454	female	adult	experimental plot	393	72	446	19	8450	13	7	Forest and herb	20%—60%	<1	soil-macadam mix
182	LB454	female	adult	random plot	319	17	420	15	7360	10	6	Forest and herb	20%—60%	<1	soil-macadam mix
183	LB455	male	adult	experimental plot	500	120	461	17	4390	6	11	Forest and herb	20%—60%	2—7	soil-macadam mix
184	LB456	female	adult	experimental plot	371	212	443	9	33800	4	16	Forest and herb	20%—60%	<1	soil-macadam mix
185	LB456	female	adult	random plot	32	27	421	15	12410	17	6	Forest and herb	20%—60%	<1	soil-macadam mix
186	LB457	female	adult	experimental plot	60	38.5	420	33	17890	30	16	Herb	20%—60%	<1	soil-macadam mix
187	LB457	female	adult	random plot	55.5	20	460	42	20200	6.5	9	Herb	20%—60%	<1	soil-macadam mix
188	LB458	male	adult	experimental plot	175	160	440	10	15570	2.6	6	Forest and herb	20%—60%	<1	soil-macadam mix
189	LB458	male	adult	random plot	14	53	445	12	129700	3	7	Forest and herb	20%—60%	<1	soil-macadam mix
190	LB468	male	adult	experimental plot	104.5	68	230	2	27250	NA	NA	Forest and herb	20%—60%	2—7	soil-macadam mix
191	LB468	male	adult	random plot	15	52	230	5	21550	4.9	11.2	Forest and herb	>60%	>8	soil-macadam mix
192	LB496	male	juvenile	experimental plot	132.5	100	409	2	45100	8	4	Forest shrub and herb	>60%	>8	soil-macadam mix
193	LB496	male	juvenile	random plot	2.5	15	409	2	56000	2.5	8	Forest shrub and herb	20%—60%	>8	soil-macadam mix
194	LB497	male	adult	experimental plot	62.5	45	427	12	28100	8	5	Forest shrub and herb	20%—60%	2—7	soil-macadam mix
195	LB498	male	adult	experimental plot	241	109	414	20	22500	3.6	8.8	Forest and herb	20%—60%	<1	soil-macadam mix
196	LB498	male	adult	random plot	27	46.5	414	21	21100	2.3	5.4	Forest and herb	20%—60%	<1	soil-macadam mix
197	LB499	female	adult	experimental plot	373.5	110	415	20	15550	2.5	5	Forest and herb	>60%	<1	soil-macadam mix
198	LB499	female	adult	random plot	154	50	411	18	16150	3.2	4	Forest and herb	20%—60%	<1	soil-macadam mix
199	LB500	male	adult	experimental plot	168.5	70	415	25	21500	5.3	7.2	Forest shrub and herb	>60%	>8	soil-macadam mix
200	LB500	male	adult	random plot	176.5	37	414	24	21300	1.9	2.4	Forest shrub and herb	20%—60%	>8	soil-macadam mix
201	LB501	male	adult	experimental plot	235.5	75	407	2	52000	2	4	Forest shrub and herb	>60%	>8	soil-macadam mix
202	LB501	male	adult	random plot	138.5	67	420	1	63900	2	4	Forest shrub and herb	20%—60%	>8	soil-macadam mix
203	LB502	male	adult	experimental plot	47	80	430	1	45900	2	4	Shrub and herb	>60%	>8	soil-macadam mix
204	LB502	male	adult	random plot	210	75	407	2	52000	2	4	Shrub and herb	>60%	>8	soil-macadam mix
205	LB503	male	adult	experimental plot	53	272	425	1	55000	3	4	Forest shrub and herb	20%—60%	>8	soil-macadam mix
206	LB504	female	adult	experimental plot	281.5	150	427	5	55400	6	4	Forest and herb	20%—60%	<1	soil-macadam mix
207	LB504	female	adult	random plot	68	50	427	5	55400	6	4	Forest and herb	20%—60%	<1	soil-macadam mix
208	LB505	female	juvenile	experimental plot	234.667	44.5	398	32	49800	17	3	Forest shrub and herb	20%—60%	>8	soil-macadam mix
209	LB505	female	juvenile	random plot	28.5	43.5	400	34	34800	4	14	Forest shrub and herb	20%—60%	>8	soil-macadam mix
210	LB506	female	adult	experimental plot	116.667	60	430	18	9070	6	5	Forest and herb	20%—60%	<1	soil-macadam mix
211	LB506	female	adult	random plot	212	30	400	15	14750	5	8	Forest and herb	20%—60%	<1	soil-macadam mix
212	LB507	female	adult	experimental plot	261	40	400	15	81000	5	8	Forest and herb	20%—60%	<1	soil-macadam mix
213	LB507	female	adult	random plot	254.333	12	398	10	112300	16	7.5	Forest and herb	20%—60%	<1	soil-macadam mix
214	LB508	female	adult	experimental plot	222.5	140	407	2	52000	2	4	Forest shrub and herb	>60%	>8	soil-macadam mix
215	LB508	female	adult	random plot	50	15	430	1	45900	2	4	Forest shrub and herb	>60%	>8	soil-macadam mix
216	LB509	male	adult	experimental plot	108.667	67	420	1	63900	2	4	Forest shrub and herb	20%—60%	>8	soil-macadam mix
217	LB509	male	adult	random plot	37	52	425	1	55000	3	4	Forest shrub and herb	20%—60%	>8	soil-macadam mix
218	LB510	male	juvenile	experimental plot	158.333	120	420	30	53200	2	2	Forest and herb	>60%	<1	soil-macadam mix
219	LB510	male	juvenile	random plot	24	36.5	421	32	75120	2	4	Forest and herb	20%—60%	2—7	soil-macadam mix
