# Supplementary material for: Sex and Age Differences in Habitat Selection of the Mountain Dragon Lizard (Diploderma splendidum) From Western China
Source: Ecol Evol. 2024 Dec 23;14(12):e70724. doi: 10.1002/ece3.70724 (PMC11664211; doi:10.1002/ece3.70724)
Supplement: Supplementary file 6 — Appendix S2. [file ECE3-14-e70724-s001.zip]

Archive with 1 entries (1 files):
- ece370724-sup-0006-AppendixS2.R
