# Supplementary material for: Sex and Age Differences in Habitat Selection of the Mountain Dragon Lizard (Diploderma splendidum) From Western China
Source: Ecol Evol. 2024 Dec 23;14(12):e70724. doi: 10.1002/ece3.70724 (PMC11664211; doi:10.1002/ece3.70724)
Supplement: Supplementary file 6 — Appendix S2. [file ECE3-14-e70724-s001.zip › ece370724-sup-0006-AppendixS2.R]

####the habitat selection of Diploderma splendidum
###1. the Kolmogorov-Smirnov and Levene' s tests 
Do it in SPSS v22.0


###2. Pearson correlation analysis, Kendall correlation analysis, Spearman correlation analysis
Do it in SPSS v22.0


###3. the partial dependence plots of a random forest model
##筛选最优的mtry和tree值
install.packages("randomForest")
install.packages("pdp")
install.packages("caret") 

# 加载包
library(randomForest)
library(pdp)
library(caret) 

# 设置随机种子
set.seed(1234)

# 文件路径并读取
setwd("D:/新疆大学/生境选择/文章/数据分析/描述性分析/部分依赖图") # 确认路径
df.original <- read.csv("randomForst22_雌亚成.csv") # 确认文件

# 处理因子变量
df.original$C <- factor(df.original$C)
df.original$VC <- factor(df.original$VC)
df.original$VD <- factor(df.original$VD)
df.original$VT <- factor(df.original$VT)
df.original$SS <- factor(df.original$SS)

# 将C的因子水平转换为有效的变量名
levels(df.original$C) <- make.names(levels(df.original$C), unique = TRUE)
levels(df.original$VC) <- make.names(levels(df.original$VC), unique = TRUE)
levels(df.original$VD) <- make.names(levels(df.original$VD), unique = TRUE)
levels(df.original$VT) <- make.names(levels(df.original$VT), unique = TRUE)
levels(df.original$SS) <- make.names(levels(df.original$SS), unique = TRUE)

#训练随机森林
fit.forest<-randomForest(C~.,data=df.original,
                         na.action = na.omit,
                         importance=TRUE)

#随机森林结果可视化
fit.forest
importance(fit.forest)
hist(treesize(fit.forest))
plot(fit.forest)

# 设置训练控制参数，包括交叉验证的折数
train_control <- trainControl(method = "cv", number = 10, savePredictions = "final", classProbs = TRUE)

# 定义参数网格，这里我们调整mtry和ntree
# 注意：这里的范围是根据您的数据和需求来设定的，您可能需要尝试不同的值
mtry <- expand.grid(mtry = c(2, 3, 4, 5, 6, 7, 8, 9)) # 尝试不同的mtry值
mtry

# 使用caret的train函数训练模型，并包含参数调整和交叉验证
# 为了结果的可重复性
set.seed(1234)
fit.cv <- train(C ~ ., data = df.original, method = "rf",  # 使用随机森林方法
                trControl = train_control,  # 交叉验证控制
                tuneGrid = mtry,  # 参数网格
                importance = TRUE,  # 计算变量重要性（可选）
                metric = "Accuracy",  # 指定评估性能的指标（这里使用准确率）
                maximize = TRUE,# 指示caret选择性能最好的模型（准确率越高越好
                ntree =800,# 尝试不同的tree值, ntree = c(500, 600, 700, 800, 900, 1000)
                na.action = na.omit)  # 处理缺失值（使用na.omit以避免潜在问题）

 # 查看最优模型和参数
print(fit.cv)
plot(fit.cv)

# 查看最优模型的变量重要性
# varImp(fit.cv) 

##根据计算出来的最优mtry和tree值，进行变量预测，绘制部分依赖图
#安装和运行包
install.packages("randomForest")
install.packages("pdp")

# 加载包
library(randomForest)
library(pdp)

#设置随机种子
set.seed(1234)

#文件路径并读取
setwd("D:/新疆大学/生境选择/文章/数据分析/描述性分析/部分依赖图")#确认路径
df.train<-read.csv("randomForst12_雄亚成.csv")#确认文件

#处理因子变量
df.train$C<-factor(df.train$C)
df.train$VC<-factor(df.train$VC)
df.train$VD<-factor(df.train$VD)
df.train$VT<-factor(df.train$VT)
df.train$SS<-factor(df.train$SS)

#训练随机森林
fit.forest<-randomForest(C~.,data=df.train,
                         mtry = 3,#根据不同的数据，执行对应的最优mtry值和ntree值（成体雄性：mtry = 2，ntree = 500； 成体雌性：mtry = 2，ntree = 800；亚成体雄性：mtry = 3，ntree = 500；亚成体雌性：mtry = 2，ntree = 800）
                         ntree = 500,
                         na.action = na.omit,
                         importance=TRUE)

#随机森林结果可视化
fit.forest
importance(fit.forest)
hist(treesize(fit.forest))
plot(fit.forest)

#画图
dev.new(
  width=16,
  height=8,
  noRStudioGD = TRUE
)
varImpPlot(fit.forest, main="variable importance")

#部分依赖图
predictor_variable <- "DRS" 
partialPlot(fit.forest, pred.data=df.train, DRS) 
pdp_result <- partial(fit.forest, pred.var = predictor_variable, train = df.train, plot = FALSE)
print(pdp_result)
write.csv(pdp_result,file = "12_DRS.csv")
#得到的csv文件导入origin v8.6中绘制部份依赖图


###4. the mean decrease Gini index plot of a random forest model
insall.package("randomForst")
library(randomForest)


# set the seed
set.seed(1234)


#input the dataset
setwd("D:/新疆大学/生境选择/文章/数据分析/描述性分析/重要性图")
df.train <- read.csv("randomForst111.csv")

df.train$C<-factor(df.train$C)#分类变量
df.train$VC<-factor(df.train$VC)
df.train$VD<-factor(df.train$VD)
df.train$VT<-factor(df.train$VT)
df.train$SS<-factor(df.train$SS)

fit.forest<-randomForest(C~.,data=df.train,
                         mtry = 3,#根据不同的数据，执行对应的最优mtry值和ntree值（成体雄性：mtry = 2，ntree = 500； 成体雌性：mtry = 2，ntree = 800；亚成体雄性：mtry = 3，ntree = 500；亚成体雌性：mtry = 2，ntree = 800）
                         ntree = 500,
                         na.action = na.roughfix,
                         importance=TRUE)
fit.forest

importance(fit.forest)
hist(treesize(fit.forest))
plot(fit.forest)
dev.new(
  width=16,
  height=8,
  noRStudioGD = TRUE
)
varImpPlot(fit.forest, main="variable importance")
df.zy<-importance(fit.forest,type=2)
write.csv(df.zy,file = "11.csv")


###5. a general linear model
Do it in SPSS v22.0


###6. simple effect analysis
Bue to the absence of interactions between different sexes and ages, the analysis step was not done.


###7. the independent sample t-tests
Do it in SPSS v22.0


###8. the Mann-Whitney U test
Do it in SPSS v22.0


###9. Chi-square tests
Do it in SPSS v22.0


###10. Vanderploeg & Scavia' s selection index
Do it in Excel v2410
